# Supplementary material for: Double-Barrel Uro-Colostomy Versus Ileal Conduit for Urinary Diversion After Pelvic Exenteration: A Systematic Review and Meta-Analysis of Comparative Outcomes
Source: Cancers (Basel). 2025 Oct 29;17(21):3479. doi: 10.3390/cancers17213479 (PMC12607525; doi:10.3390/cancers17213479)
Supplement: Supplementary file 1 [file cancers-17-03479-s001.zip]

Archive with 1 entries (1 files):
- cancers-3908150-supplementary.pdf
